# Supplementary material for: A case study of critical points for the entry and spread of Salmonella Infantis in a broiler farm
Source: Ir Vet J. 2026 Jan 7;79:11. doi: 10.1186/s13620-025-00329-9 (PMC12870906; doi:10.1186/s13620-025-00329-9)
Supplement: Supplementary file 1 — Supplementary Material 1. [file 13620_2025_329_MOESM1_ESM.xlsx]

## Sheet: Table S1
Table S1: Results of sampling visits (SVs) 1-5 per house, area and sample types.
		SV 1					SV 2	SV 3				SV 4					SV 5
Area		Production area	Anteroom	Farm exterior	Farm exterior	Slaughterhouse	Production area	Production area	Anteroom	Farm exterior	Farm exterior	Production area	Anteroom	Farm exterior	Farm exterior	Slaughterhouse	Production area	Anteroom	Farm exterior
Sample types		Floor/liter Ventilation system Feeding system Nipple cups Water Other	Floor Disinfection bath Equipment surfaces Cleaning tools	Silo Cats* Other	House surroundings Farmers Farmers' vehicles Truck/feed Truck/destocking	Neck skin	Floor/liter Ventilation system Nipple cups	Floor/liter Ventilation system Feeding system Nipple cups Water Other	Floor Disinfection bath Equipment surfaces Cleaning tools	Silo	House surroundings Farmers Farmers' vehicles Trucks/feed, day-old chicks	Floor/liter* Ventilation system Feeding system Nipple cups* Water Other	Floor* Disinfection bath Equipment surfaces Cleaning tools	Silo	House surroundings Farmers Farmers' vehicles Truck/destocking	Neck skin (n=5) Other	Floor/liter Ventilation system Feeding system Nipple cups Water Other	Floor Disinfection bath Equipment surfaces Cleaning tools	Silo House surroundings Farmers Farmers' vehicles Trucks/day-old chicks
Farmer A	House 1	0/9	1/5	0/1	6/13	0/5	0/4	0/8	0/7	0/1	0/16	0/2	0/1	/	1/12	0/10	/	/	/
	House 2	2/9	2/7	0/3		0/5	0/4	0/9	0/5	/		0/2	1/1	/		0/6	/	/	/
	House 3	4/9	4/5	1/3		4/5	0/4	0/10	1/5	0/1		2/11	1/6	0/1		1/5	0/9	0/6	0/12
Farmer B	House 4	1/9	1/7	0/2	3/14	0/5	1/4	0/9	0/7	0/1	0/12	0/2	0/1	/	/	0/6	/	/	/
	House 5	0/9	0/5	0/1		1/5	0/4	0/9	0/5	0/1		0/2	0/1	/		0/6	/	/	/
	House 6	6/10	1/5	0/2		3/5	0/4	0/9	0/5	0/1		0/2	0/1	/		0/6	/	/	/
Farmer C	House 7	0/11	1/5	0/1	0/9	0/5	0/4	0/9	0/5	0/1	0/11	0/2	0/1	/	/	0/6	/	/	/
	House 8	0/9	0/7	0/1		0/5	0/4	0/9	0/7	0/1		0/2	0/1	/		0/6	/	/	/
Total		13/75	10/46	1/14	9/36	8/40	1/32	0/72	1/46	0/7	0/39	2/25	2/13	0/1	1/12	1/51	0/9	0/6	0/12
				*Sampled in houses 2, 3 and 6								*Sampled in all houses	*Sampled in all houses

## Sheet: Table S2
Table S2: Results of sampling visits (SVs) 6-7 per house, area and sample type.
		SV 6			SV 7
Area		Production area	Anteroom	Farm exterior	Production area	Anteroom	Farm exterior	Slaughterhouse
Sample type		Floor/litter Ventilation system Nipple cups	Floor	House surroundings	Floor/litter Ventilation system Nipple cups	Floor	House surroundings	Neck skin
farmer A	House 1	0/3	0/1	0/1	0/3	0/1	1/1	2/5
	House 2	0/3	0/1	0/1	0/3	0/1	0/1	0/5
	House 3	0/3	0/1	0/1	0/3	0/1	0/1	0/5
Farmer B	House 4	0/3	0/1	0/1	0/3	0/1	0/1	0/5
	House 5	0/3	0/1	0/1	0/3	0/1	0/1	0/5
	House 6	0/3	0/1	0/1	0/3	1/1	0/1	3/5
Farmer C	House 7	0/3	0/1	0/1	1/3	1/1	1/1	5/5
	House 8	0/3	0/1	0/1	1/3	0/1	0/1	0/5
Total		0/24	0/8	0/8	2/24	2/8	2/8	10/40

## Sheet: Table S3
Table S3: Isolate metadata. Column 'cgMLST cluster' denotes closely related isolates (≤ 7 allele differences) in the cgMLST minimum spanning tree.
Isolate name	Sampling visit (SV)	Farmer	House	Area	Isolation year	SRA run accession number	Sample type	cgMLST cluster (chewBBACA 3247 loci)
S227	SV 1	A	2	Production area	2021	SRR30474916	Floor/litter	5
S228	SV 1	A	2	Production area	2021	SRR30474915	Nipple cups	5
S229	SV 1	A	2	Anteroom	2021	SRR30474904	Floor	1
S230	SV 1	A	2	Anteroom	2021	SRR30474893	Freezer for cadavers	1
S231	SV 1	A	2	Vehicles	2021	SRR30474882	Farmer's car - interior	1
S232	SV 1	A	2	Farm exterior	2021	SRR30474871	Grass	1
S233	SV 1	A	2	Farm exterior	2021	SRR30474860	Floor	1
S234	SV 1	A	2	Farmers	2021	SRR30474850	Footwear	1
S235	SV 1	A	2	Vehicles	2021	SRR30474849	Trucks for transporting broilers to the slaughterhouse - interior	5
S236	SV 1	A	2	Vehicles	2021	SRR30474848	Trucks for transporting broilers to the slaughterhouse - tires	1
S237	SV 1	A	1	Anteroom	2021	SRR30474914	Floor	1
S239	SV 1	A	3	Production area	2021	SRR30474913	Light	1
S240	SV 1	A	3	Production area	2021	SRR30474912	Fans	1
S241	SV 1	A	3	Production area	2021	SRR30474911	Air flaps	1
S242	SV 1	A	3	Production area	2021	SRR30474910	Nipple cups	1
S243	SV 1	A	3	Slaughterhouse	2021	SRR30474909	Neck skin	1
S244	SV 1	A	3	Slaughterhouse	2021	SRR30474908	Neck skin	1
S245	SV 1	A	3	Slaughterhouse	2021	SRR30474907	Neck skin	1
S246	SV 1	A	3	Slaughterhouse	2021	SRR30474906	Neck skin	1
S247	SV 1	A	3	Anteroom	2021	SRR30474905	Floor	1
S248	SV 1	A	3	Anteroom	2021	SRR30474903	Disinfection bath	1
S249	SV 1	A	3	Anteroom	2021	SRR30474902	Storage shelves	1
S250	SV 1	A	3	Anteroom	2021	SRR30474901	Broom	1
S251	SV 1	A	3	Farm exterior	2021	SRR30474900	Cat	1
S252	SV 1	B	4	Anteroom	2021	SRR30474899	Floor	2
S253	SV 1	B	4	Farmers	2021	SRR30474898	Footwear	2
S254	SV 1	B	4	Farm exterior	2021	SRR30474897	Grass	2
S255	SV 1	B	4	Farm exterior	2021	SRR30474896	Floor	2
S256	SV 1	B	4	Production area	2021	SRR30474895	Nipple cups	1
S257	SV 1	B	5	Slaughterhouse	2021	SRR30474894	Neck skin	2
S258	SV 1	B	6	Production area	2021	SRR30474892	Fans	2
S259	SV 1	B	6	Production area	2021	SRR30474891	Air flaps	2
S260	SV 1	B	6	Production area	2021	SRR30474890	Nipple cups	2
S261	SV 1	B	6	Production area	2021	SRR30474889	Surface of water pipes	2
S262	SV 1	B	6	Production area	2021	SRR30474888	Feed hopper	2
S263	SV 1	B	6	Anteroom	2021	SRR30474887	Floor	2
S264	SV 1	B	6	Slaughterhouse	2021	SRR30474886	Neck skin	2
S265	SV 1	B	6	Slaughterhouse	2021	SRR30474885	Neck skin	2
S266	SV 1	B	6	Slaughterhouse	2021	SRR30474884	Neck skin	2
S267	SV 1	C	7	Anteroom	2021	SRR30474883	Floor	1
S268	SV 1	B	6	Production area	2021	SRR30474881	Floor/litter	2
S269	SV 2	B	4	Production area	2021	SRR30474880	Floor/litter	ND
S270	SV 3	A	3	Anteroom	2021	SRR30474879	Storage shelves	1
S276a	SV 4	A	3	Production area	2021	SRR30474878	Floor/litter	1
S277	SV 4	A	3	Production area	2021	SRR30474877	Water	1
S278	SV 4	A	2	Anteroom	2021	SRR30474876	Floor	1
S279	SV 4	A	3	Anteroom	2021	SRR30474875	Floor	1
S280	SV 4	A	3	Vehicles	2021	SRR30474874	Trucks for transporting broilers to the slaughterhouse - interior	1
S281	SV 4	A	3	Slaughterhouse	2021	SRR30474873	Neck skin	1
S282	Official sampling (Sep 2021)	A	1	Production area	2021	SRR30474872	Floor/litter	3
S283	Official sampling (Sep 2021)	B	5	Production area	2021	SRR30474870	Floor/litter	2
S293	Official sampling (Feb 2021)	B	5	Production area	2021	SRR30474869	Floor/litter	2
S351	Official sampling (Jun 2022)	C	8	Production area	2022	SRR30474868	Floor/litter	4
S352	SV 7	A	1	Farm exterior	2022	SRR30474867	Floor	3
S353	SV 7	A	1	Slaughterhouse	2022	SRR30474866	Neck skin	3
S354	SV 7	A	1	Slaughterhouse	2022	SRR30474865	Neck skin	3
S355	SV 7	B	6	Anteroom	2022	SRR30474864	Floor	3
S356	SV 7	B	6	Slaughterhouse	2022	SRR30474863	Neck skin	4
S357	SV 7	B	6	Slaughterhouse	2022	SRR30474862	Neck skin	4
S358	SV 7	B	6	Slaughterhouse	2022	SRR30474861	Neck skin	4
S359	SV 7	C	7	Production area	2022	SRR30474859	Floor/litter	4
S360	SV 7	C	7	Anteroom	2022	SRR30474858	Floor	4
S361	SV 7	C	7	Farm exterior	2022	SRR30474857	Floor	4
S362	SV 7	C	7	Slaughterhouse	2022	SRR30474856	Neck skin	4
S363	SV 7	C	7	Slaughterhouse	2022	SRR30474855	Neck skin	4
S364	SV 7	C	7	Slaughterhouse	2022	SRR30474854	Neck skin	4
S365	SV 7	C	7	Slaughterhouse	2022	SRR30474853	Neck skin	4
S366	SV 7	C	7	Slaughterhouse	2022	SRR30474852	Neck skin	4
S367	SV 7	C	8	Production area	2022	SRR30474851	Floor/litter	4

## Sheet: Table S4
Table S4: Temporal distribution of the identified cgMLST clusters. n, number of the obtained isolates; SV, sampling visit.
	Official sampling	SV 1	SV 2	SV 3	SV 4	SV 5	Official sampling	SV 6	Official sampling	SV 7
	During production cycle	After destocking	Before disinfection	Before housing	After destocking	Before housing	During production cycle	Before housing	During production cycle	After destocking
	Feb 2021	Feb 2021	Mar 2021	Mar-Apr 2021	May 2021	Jun 2021	Sep 2021	May 2022	Jun 2022	Jun-Jul 2022
Farmer A		Cluster 1 (n = 21)		Cluster 1 (n = 1)	Cluster 1 (n = 6)		Cluster 3 (n = 1)			Cluster 3 (n = 3)
		Cluster 5 (n = 3)
Farmer B	Cluster 2 (n = 1)	Cluster 2 (n = 15)	ND (n = 1)				Cluster 2 (n = 1)			Cluster 4 (n = 3)
		Cluster 1 (n = 1)								Cluster 3 (n = 1)
Farmer C		Cluster 1 (n = 1)							Cluster 4 (n = 1)	Cluster 4 (n = 9)
